# Supplementary material for: Clinical Implications of Prominent Cortical Vessels on Susceptibility-Weighted Imaging in Acute Ischemic Stroke Patients Treated with Recanalization Therapy
Source: Brain Sci. 2022 Jan 29;12(2):184. doi: 10.3390/brainsci12020184 (PMC8869791; doi:10.3390/brainsci12020184)
Supplement: Supplementary file 1 [file brainsci-12-00184-s001.zip]

Archive with 1 entries (1 files):
- brainsci-1565097-supplementary.pdf
